# Supplementary material for: T-Cells Null for the MED23 Subunit of Mediator Express Decreased Levels of KLF2 and Inefficiently Populate the Peripheral Lymphoid Organs
Source: PLoS One. 2014 Jul 23;9(7):e102076. doi: 10.1371/journal.pone.0102076 (PMC4108324; doi:10.1371/journal.pone.0102076)
Supplement: Table S1 — YFP+ percentages for each cell population in each mouse that were used to calculate the average normalized YFP+ percentages shown in Figure 1C. (XLSX) [file pone.0102076.s004.xlsx]

## Sheet: Sheet1
Mouse ID	Mouse Genotype	% YFP+ DN (Thy)	% YFP+ DP (Thy)	% YFP+ CD4 SP (Thy)	% YFP+ CD8 SP (Thy)	% YFP+ CD3+ CD4+ Splenocytes	% YFP+ CD3+ CD8+ Splenocytes	% YFP+ CD3+ CD4+ LN	% YFP+ CD3+ CD8+ LN	% YFP+ CD3+ CD4+ Blood	% YFP+ CD3+ CD8+ Blood
LK1983	Control (Med23+/+; Lck-Cre;YFP)	35.1	85.5	83.6	83.6	85.2	81.5	84.6	81.1	82.7	79.9
LK2122	Control (Med23+/+; Lck-Cre;YFP)	7.7	17.2	14.1	14.8	16.6	16.1	15.7	15.7	16.2	16.5
LK2117	Med23flox/flox;Lck-Cre;YFP	18.3	23	26.8	16.6	9	8.5	4.2	5.8	5.3	3.7
LK2132	Med23flox/flox;Lck-Cre;YFP	27.1	34.6	37.5	37.8	14	12	8.3	9.2	8.4	5.1
LK2131	Med23flox/flox;Lck-Cre;YFP	7.1	14.8	12.4	15.9	9.6	10.3	5.5	8.1	5.5	4.2
LK2133	Med23flox/flox;Lck-Cre;YFP	27.3	52.6	52.5	48.1	29.3	28.4	16.9	23.2	18.8	13.7
LK2134	Med23flox/flox;Lck-Cre;YFP	17.1	27.6	28.7	29.9	14.4	15	8.7	11.8	7.9	6.2
LK2128	Med23flox/flox;Lck-Cre;YFP	36.3	45.9	55.3	49	30.5	25.9	16.3	21.2	14.8	12
LK2148	Med23flox/flox;Lck-Cre;YFP	4.5	18.2	14.9	24.3	10.4	11.7	5.6	8.1	6.1	5.6
Percentage of YFP+ cells in each mouse in each cell population noted in column headers. These data were used to calculate the average normalized YFP+ percentages in Figure 1C. For each mouse, the YFP+% in each cell population was divided by the %YFP+ cells in DP thymocytes and multiplied by 100. This has the effect of setting the DP thymocyte YFP+% to 100 for each mouse and giving the relative YF…
