# Supplementary material for: T-Cells Null for the MED23 Subunit of Mediator Express Decreased Levels of KLF2 and Inefficiently Populate the Peripheral Lymphoid Organs
Source: PLoS One. 2014 Jul 23;9(7):e102076. doi: 10.1371/journal.pone.0102076 (PMC4108324; doi:10.1371/journal.pone.0102076)
Supplement: Table S2 — Genes induced at least two fold by ex vivo αCD3 treatment of total thymocytes from control (Lck-Cre and Med23flox/flox) mice based on microarray analysis. (XLSX) [file pone.0102076.s005.xlsx]

## Sheet: Sheet1
Probe Set Name	Gene Symbol	Lck1_Mock	Lck1_CD3	Lck2_Mock	Lck2_CD3	Med23flox1_Mock	Med23flox1_CD3	Med23flox2_Mock	Med23flox2_CD3	Med23null1_Mock	Med23null1_CD3	Med23null2_Mock	Med23null2_CD3	Lck1 CD3 Induction	Lck2 CD3 Induction	Med23flox1 CD3 Induction	Med23flox2 CD3 Induction	Med23null1 CD3 Induction	Med23null2 CD3 Induction	Controls induction (Average)	Mutants induction (Average)	AVE Controls No CD3 (Average)	AVE Mutants No CD3 (Average)	( AVE Controls No CD3 (Average) / AVE Mutants No CD3 (Average) )	All present or marginal in CD3	average controls CD3 expression	average mutants CD3 expression	average controlCD3/average mutant CD3
93637_at	Cd5	605.5	4233	607.538	3688.71	547.604	3746.55	878.576	6029.71	272.065	1260.92	368.893	1589.75	6.99092	6.07157	6.8417	6.86305	4.63463	4.30953	6.69181	4.47208	659.805	320.479	2.05881	All Present or marginal	4424.49	1425.34	3.10417
98579_at	Egr1	340.1	1490.6	341.259	1454.37	226.463	1537.49	480.151	2295.74	208.397	740.699	525.583	558.823	4.38282	4.26178	6.78912	4.78129	3.55427	1.06325	5.05375	2.30876	346.993	366.99	0.945512	All Present or marginal	1694.55	649.761	2.60796
100962_at	Nab2	293.5	974.05	309.848	957.041	263.973	1075.92	360.981	1829.13	132.435	400.324	202.055	603.106	3.31874	3.08874	4.07586	5.06712	3.02281	2.98485	3.88762	3.00383	307.076	167.245	1.83608	All Present or marginal	1209.04	501.715	2.4098
161074_at	Pcyt1a	210.2	202.542	102.438	326.632	114.034	381.477	157.432	307.352	181.81	143.383	134.903	119.183	0.963569	3.18856	3.34529	1.95229	0.788644	0.883473	2.36243	0.836059	146.026	158.356	0.922136	All Present or marginal	304.501	131.283	2.31942
92203_s_at	Cd6	1183.2	3954.74	1108.89	3483.94	1362.79	3682.11	1643.08	5644.34	782.113	1567.31	869.107	2289.65	3.34241	3.14183	2.70189	3.43521	2.00394	2.63448	3.15534	2.31921	1324.49	825.61	1.60426	All Present or marginal	4191.28	1928.48	2.17336
102661_at	Egr2	114	1326.62	57.3493	1367.3	255.95	1426.27	170.593	1593.67	198.202	722.169	233.393	726.296	11.637	23.8416	5.57246	9.3419	3.6436	3.1119	12.5982	3.37775	149.473	215.798	0.692654	All Present or marginal	1428.46	724.232	1.97238
99109_at	Ier2	477.9	1762.23	616.657	1855.83	584.211	1434.72	712.676	2243.86	389.807	915.989	374.265	953.771	3.68744	3.00951	2.45582	3.1485	2.34985	2.54838	3.07532	2.44912	597.861	382.036	1.56493	All Present or marginal	1824.16	934.88	1.95122
161666_f_at	Gadd45b	36.4	440.532	19.0489	309.643	64.5892	382.047	129.373	592.284	70.765	102.162	142.662	375.118	12.1025	16.2552	5.91503	4.57809	1.44368	2.62941	9.7127	2.03654	62.3529	106.714	0.5843	All Present or marginal	431.126	238.64	1.8066
97319_at	Rrad	412.2	1057.7	435.085	970.692	368.479	1165.59	520.453	1471.31	550.428	567.985	490.862	828.423	2.56598	2.23104	3.16325	2.82698	1.0319	1.68769	2.69681	1.35979	434.054	520.645	0.833685	All Present or marginal	1166.32	698.204	1.67046
102371_at	Nr4a1	257.6	3824.7	398	4795.52	342.403	3200.33	603.403	6965.34	263.37	2315.64	438.931	3776.45	14.8475	12.049	9.34668	11.5434	8.79234	8.60375	11.9466	8.69805	400.351	351.15	1.14011	All Present or marginal	4696.47	3046.04	1.54183
102209_at	Nfatc1	264.3	1037.51	280.363	688.96	251.336	882.333	289.764	994.848	279.862	656.67	356.258	551.529	3.92552	2.45738	3.51057	3.4333	2.34641	1.54811	3.33169	1.94726	271.441	318.06	0.853427	All Present or marginal	900.914	604.099	1.49133
102914_s_at	Bcl2a1b	687.4	1930.23	442.177	1591.19	670.865	1845.9	514.841	2039.86	925.642	1291.05	705.751	1216.69	2.80801	3.59854	2.75151	3.96213	1.39476	1.72397	3.28005	1.55936	578.821	815.697	0.709603	All Present or marginal	1851.79	1253.87	1.47686
104712_at	Myc	130.6	467.645	111.963	428.666	132.889	270.071	147.433	456.353	84.958	198.676	110.728	358.165	3.58074	3.82864	2.0323	3.09533	2.33852	3.23465	3.13425	2.78658	130.721	97.8428	1.33603	All Present or marginal	405.684	278.42	1.45709
95010_at	Traf3	442.1	1059.2	449.169	790.186	431.965	946.197	513.515	1085.03	310.247	664.697	374.365	680.678	2.39585	1.75922	2.19045	2.11295	2.14248	1.81822	2.11462	1.98035	459.187	342.306	1.34145	All Present or marginal	970.155	672.687	1.44221
98988_at	Nfkbiz	138.1	369.938	154.012	421.992	191.361	339.819	144.168	444.59	171.115	253.671	142.961	295.902	2.67877	2.73999	1.7758	3.08384	1.48245	2.06981	2.5696	1.77613	156.91	157.038	0.999185	All Present or marginal	394.085	274.786	1.43415
103614_at	Nfkb2	417.1	592.865	485.544	757.927	267.082	1077.06	418.423	643.459	386.409	525.574	535.233	560.467	1.4214	1.56098	4.03268	1.53782	1.36015	1.04715	2.13822	1.20365	397.037	460.821	0.861587	All Present or marginal	767.827	543.021	1.41399
92249_g_at	Nr4a2	118.7	180.35	112.875	211.249	32.9967	267.129	60.8096	192.133	79.1608	170.138	136.196	130.998	1.51938	1.87153	8.09564	3.15958	2.14927	0.961838	3.66153	1.55555	81.3453	107.678	0.755447	All Present or marginal	212.715	150.568	1.41275
98111_at	Hsph1	324.4	747.107	294.346	570.847	251.136	921.05	385.162	610.079	335.634	557.481	372.474	526.356	2.30304	1.93937	3.66754	1.58396	1.66098	1.41313	2.37348	1.53706	313.761	354.054	0.886194	All Present or marginal	712.271	541.919	1.31435
93511_at	Itm2a	518.9	2658.25	809.375	2363.78	561.545	1705.45	706.657	3610.11	476.664	1940.78	684.263	2254.51	5.12286	2.9205	3.03707	5.10871	4.07159	3.2948	4.04729	3.68319	649.119	580.463	1.11828	All Present or marginal	2584.4	2097.64	1.23205
94085_at	Srgn	74	892.11	565.286	917.804	539.079	1078.1	432.095	865.955	422.791	818.286	572.441	748.386	12.0555	1.62361	1.99989	2.00408	1.93544	1.30736	4.42078	1.6214	402.615	497.616	0.809088	All Present or marginal	938.492	783.336	1.19807
102401_at	Irf1	680.1	2563.16	667.42	1909.73	766.746	1563.58	535.859	1595.17	602.702	2023.32	711.721	1217.72	3.7688	2.86136	2.03925	2.97685	3.35708	1.71095	2.91156	2.53402	662.531	657.211	1.0081	All Present or marginal	1907.91	1620.52	1.17735
93324_at	Zfp36l1	1385.1	2460.53	1532.22	2881.03	1256.88	2071.18	1390.46	3943.9	1900.16	2582.59	1207.16	2261.19	1.77643	1.8803	1.64787	2.8364	1.35914	1.87315	2.03525	1.61614	1391.17	1553.66	0.895412	All Present or marginal	2839.16	2421.89	1.17229
103199_at	Xcl1	156.8	1266.27	118.346	1007.5	235.991	516.323	161.003	1417.82	173.014	739.312	232.796	1070.59	8.07567	8.51317	2.18789	8.8062	4.27312	4.59882	6.89573	4.43597	168.035	202.905	0.828145	All Present or marginal	1051.98	904.951	1.16247
93869_s_at	Bcl2a1d	357.2	1065.23	343.184	784.523	415.016	532.93	322.209	1068.64	345.729	756.256	464.2	730.817	2.98217	2.28601	1.28412	3.31662	2.18742	1.57436	2.46723	1.88089	359.402	404.965	0.887491	All Present or marginal	862.831	743.536	1.16044
100533_s_at	Crem	143.4	468.548	216.225	288.407	121.757	339.249	194.774	323.74	209.596	351.076	154.601	302.272	3.26742	1.33383	2.78629	1.66213	1.67501	1.95518	2.26242	1.8151	169.039	182.099	0.928283	All Present or marginal	354.986	326.674	1.08667
102906_at	Tgtp2	441.9	2457.62	403.776	1379.03	379.01	941.547	364.858	1202.87	760.424	2351.01	543.59	857.5	5.56148	3.41534	2.48423	3.29681	3.09171	1.57748	3.68947	2.33459	397.386	652.007	0.609481	All Present or marginal	1495.27	1604.26	0.932062

## Sheet: Legend
Not all absent in CD3 (all present or marginal)
>2 fold induction by CD3 in controls (average)
26 probesets out of 12488
Column	Column Name		Details
A	Probe Set Name		probe set from Affymetrix Mouse u74 Chip
B	Gene Symbol		Gene Symbol
C	Lck1_Mock		Signal for lhk108surv5_u74av2, Trim Mean Scaled to Baseline
D	Lck1_CD3		Signal for lhk109surv5_u74av2, Trim Mean Scaled to Baseline
E	Lck2_Mock		Signal for lhk110surv5_u74av2, Trim Mean Scaled to Baseline
F	Lck2_CD3		Signal for lhk111surv5_u74av2, Trim Mean Scaled to Baseline
G	Med23flox1_Mock		Signal for lhk112surv5_u74av2, Trim Mean Scaled to Baseline
H	Med23flox1_CD3		Signal for lhk113surv5_u74av2, Trim Mean Scaled to Baseline
I	Med23flox2_Mock		Signal for lhk114surv5_u74av2, Trim Mean Scaled to Baseline
J	Med23flox2_CD3		Signal for lhk115surv5_u74av2, Trim Mean Scaled to Baseline
K	Med23null1_Mock		Signal for lhk116surv5_u74av2, Trim Mean Scaled to Baseline
L	Med23null1_CD3		Signal for lhk117surv5_u74av2, Trim Mean Scaled to Baseline
M	Med23null2_Mock		Signal for lhk118surv5_u74av2, Trim Mean Scaled to Baseline
N	Med23null2_CD3		Signal for lhk119surv5_u74av2, Trim Mean Scaled to Baseline
O	Lck1 CD3 Induction		Column D/Column C
P	Lck2 CD3 Induction		Column F/Column E
Q	Med23flox1 CD3 Induction		Column H/Column G
R	Med23flox2 CD3 Induction		Column J/Column I
S	Med23null1 CD3 Induction		Column L/Column K
T	Med23null2 CD3 Induction		Column N/Column M
U	Controls induction (Average)		Average of Columns O,P,Q and R
V	Mutants induction (Average)		Average of Columns S and T
W	AVE Controls No CD3 (Average)		Average of Columns C,E,G and I
X	AVE Mutants No CD3 (Average)		Average of Columns K and M
Y	( AVE Controls No CD3 (Average) / AVE Mutants No CD3 (Average) )		Column W/Column X
Z	All present or marginal in CD3		only probe sets with "All present or marginal" value were chosen
AA	average controls CD3 expression		Average of Columns D,F,H and J
AB	average mutants CD3 expression		Average of Columns L and N
AC	average controlCD3/average mutant CD3		Column AA/Column AC
