# Supplementary material for: T-Cells Null for the MED23 Subunit of Mediator Express Decreased Levels of KLF2 and Inefficiently Populate the Peripheral Lymphoid Organs
Source: PLoS One. 2014 Jul 23;9(7):e102076. doi: 10.1371/journal.pone.0102076 (PMC4108324; doi:10.1371/journal.pone.0102076)
Supplement: Table S3 — Genes expressed at least two fold higher in ex vivo mock-treated total thymocytes from control (Lck-Cre and Med23flox/flox) mice compared with Med23flox/flox; Lck-Cre mice based on microarray analysis. (XLSX) [file pone.0102076.s006.xlsx]

## Sheet: Sheet1
Probe Set Name	Gene Symbol	Lck1_Mock	Lck1_CD3	Lck2_Mock	Lck2_CD3	Med23flox1_Mock	Med23flox1_CD3	Med23flox2_Mock	Med23flox2_CD3	Med23null1_Mock	Med23null1_CD3	Med23null2_Mock	Med23null2_CD3	AVE Controls No CD3 (Average)	AVE Mutants No CD3 (Average)	( AVE Controls No CD3 (Average) / AVE Mutants No CD3 (Average) )	All absent in No CD3
104014_at	---	317.2	278.458	336.902	342.609	153.249	102.771	119.068	157.346	37.4815	225.826	79.7875	13.9732	231.605	58.6345	3.94998	Not all absent
102097_f_at	---	216.7	201.94	256.451	248.564	236.994	247.486	151.616	285.535	37.8813	208.981	107.345	196.96	215.44	72.6132	2.96696	Not all absent
93798_at	---	923.7	1006.69	1472.24	989.4	1686.34	820.936	3319.43	2707.45	874.168	736.141	709.93	2105.01	1850.43	792.049	2.33625	Not all absent
162283_r_at	---	5.9	64.9702	105.174	33.8767	22.7667	81.23	78.3587	35.2897	42.2791	6.53995	8.75474	27.6381	53.0499	25.5169	2.07901	Not all absent
99866_at	---	204.7	208.969	191.705	155.327	205.602	75.5363	143.862	191.831	61.2697	257.733	119.582	234.256	186.467	90.4257	2.0621	Not all absent
161136_r_at	2610001J05Rik	91.2	38.7612	66.0632	58.1465	108.217	54.0901	126.211	78.1199	39.5804	86.6048	56.3089	84.5581	97.9227	47.9447	2.04241	Not all absent
97172_s_at	Abcc9	45.5	75.1123	81.0591	71.7983	79.8339	40.615	83.9703	83.0464	41.6794	119.503	9.94857	42.2277	72.5908	25.814	2.81207	Not all absent
93372_at	Anp32a	250.8	251.446	1038.47	176.664	2050.21	117.954	2040.59	2093.15	159.021	129.015	28.5524	1636.4	1345.02	93.7869	14.3412	Not all absent
104443_at	Ccr7	1273.4	587.041	1023.98	769.556	643.385	469.35	1018.66	493.955	406.799	294.991	333.476	305.56	989.857	370.137	2.6743	Not all absent
93637_at	Cd5	605.5	4233	607.538	3688.71	547.604	3746.55	878.576	6029.71	272.065	1260.92	368.893	1589.75	659.805	320.479	2.05881	Not all absent
104606_at	Cd52	4077.1	4216.03	3969.36	4530.07	3958.8	3374.08	3381.77	3738.29	1501.36	1995.38	1664.3	1833.15	3846.76	1582.83	2.43031	Not all absent
160435_at	Cd99l2	415.2	196.216	427.181	188.091	386.332	320.84	458.113	250.547	99.6507	337.798	229.016	284.909	421.706	164.333	2.56616	Not all absent
93688_at	Cmah	619.1	406.791	447.953	417.34	180.83	115.867	254.36	202.891	52.474	34.8797	291.095	145.28	375.561	171.785	2.18623	Not all absent
95466_at	Cotl1	139.1	95.6979	117.738	134.698	196.275	71.4559	492.191	371.698	38.481	38.447	33.3277	279.463	236.326	35.9043	6.5821	Not all absent
102351_at	Cpa3	72.4	75.4136	156.849	143.597	39.9169	30.8408	107.335	87.2691	24.5878	137.339	36.3123	59.4887	94.1253	30.4501	3.09114	Not all absent
94061_at	Crip1	3237.1	2693.6	3547.55	2969.31	2273.96	1699.47	2938.76	2507.98	1422	1132.2	1327.44	1423.41	2999.34	1374.72	2.18179	Not all absent
160687_r_at	Dbf4	59.9	18.4768	58.2612	9.00007	19.8582	7.30691	55.7081	20.4097	1.69916	2.37816	40.3912	33.5972	48.4319	21.0452	2.30133	Not all absent
161060_i_at	Ddx51	13.2	57.1376	131.924	81.304	134.995	33.6877	196.815	79.3264	22.289	66.6877	67.0533	12.2265	119.234	44.6712	2.66914	Not all absent
103962_at	Dntt	7684.4	6709.5	6637.12	6555.28	6341.17	6035.5	7853.21	5883.53	4302.97	5052.8	2695.86	2994.78	7128.98	3499.42	2.03719	Not all absent
101929_at	Dynll2	136.4	109.756	201.432	133.181	429.959	189.22	671.252	459.671	101.75	117.521	90.8304	144.047	359.761	96.2901	3.73622	Not all absent
101716_at	Ear5	76.9	25.9077	34.9567	22.1462	33.2975	104.195	43.7707	20.7113	15.1925	2.67543	5.96914	50.0362	47.2312	10.5808	4.46386	Not all absent
103665_at	Elovl6	268.6	219.011	238.719	195.271	213.225	237.996	182.327	180.37	89.7556	171.624	125.65	196.138	225.718	107.703	2.09574	Not all absent
98958_at	Eny2	61.3	60.853	145.4	31.0452	49.9463	184.665	132.026	147.191	17.6913	59.2559	19.0018	111.683	97.1681	18.3465	5.29627	Not all absent
162050_at	Fbxo6	83.1	67.3802	94.2312	112.45	120.653	33.6877	81.6236	60.5253	52.0742	36.3661	32.7308	98.9423	94.9021	42.4025	2.23812	Not all absent
99011_at	Galnt3	26	10.0418	91.9008	24.7755	13.2388	44.1261	16.7328	44.3383	20.9896	42.5097	13.6295	33.1862	36.9681	17.3096	2.1357	Not all absent
96998_at	Galnt6	402.3	294.726	291.813	360.71	276.61	322.643	44.5869	294.483	66.9669	171.525	90.134	161.616	253.827	78.5505	3.23139	Not all absent
96172_at	Gimap4	3717.8	2798.34	3190.28	2951.31	2102.66	1664.74	3319.74	3402.09	1349.53	1644.8	1645.99	1635.06	3082.62	1497.76	2.05815	Not all absent
92773_at	Ier5	287.8	156.551	195.656	196.383	155.556	187.987	171.716	108.282	70.6651	122.178	94.8099	128.532	202.682	82.7375	2.4497	Not all absent
94349_at	Khdc1b	338.5	291.713	319.88	136.316	187.85	340.388	300.273	206.108	77.6616	280.425	149.925	155.04	286.626	113.793	2.51883	Not all absent
160704_at	Lgalsl	53.3	35.2466	98.2842	55.6184	125.969	115.677	64.1766	50.4713	31.8842	9.51265	35.2179	17.261	85.4324	33.5511	2.54634	Not all absent
160553_at	Ly6d	3327	4384.93	1991.62	2553.09	4851.71	5343.53	2072.73	2990.78	883.263	753.58	325.517	360.528	3060.77	604.39	5.06422	Not all absent
94890_at	Mea1	101.5	57.238	41.6441	11.5282	78.1289	168.059	80.7054	6.23351	18.9906	56.2832	43.3758	49.1115	75.4946	31.1832	2.421	Not all absent
103805_at	Nbn	149.5	126.426	61.6049	143.597	100.093	78.0985	147.535	110.393	11.0945	143.185	58.0002	96.6819	114.683	34.5473	3.3196	Not all absent
92840_at	Nup54	190.2	269.521	226.864	245.934	76.4239	77.1495	630.747	264.522	46.1772	88.4875	223.644	287.066	281.059	134.91	2.0833	Not all absent
100436_at	Orm1	42.9	28.4182	71.94	5.05622	38.3122	47.1628	43.4646	21.3146	6.29689	62.5259	5.86966	5.54816	49.1542	6.08327	8.08022	Not all absent
94922_i_at	Otud4	94	189.99	144.691	88.9894	51.7516	118.334	176.715	120.246	25.5873	97.4056	67.7497	131.923	116.789	46.6685	2.50253	Not all absent
100125_at	Pa2g4	271.5	190.492	150.162	142.686	150.842	130.291	219.159	140.556	127.337	168.651	69.64	156.068	197.916	98.4885	2.00953	Not all absent
160802_at	Ppan	198.8	174.425	171.136	311.16	214.528	280.699	158.86	275.481	22.5888	203.531	148.532	261.791	185.831	85.5605	2.17193	Not all absent
160801_at	Pqlc1	821.4	623.292	977.775	937.119	1254.88	872.748	1021.21	716.753	423.091	855.148	588.955	708.007	1018.82	506.023	2.01338	Not all absent
99032_at	Rasd1	38.1	14.0585	10.943	56.7307	8.72556	93.3766	101.723	58.7156	11.5943	15.359	13.8285	17.1582	39.873	12.7114	3.13679	Not all absent
161788_f_at	S1pr1	190.9	120.903	168.299	125.698	161.774	309.262	167.839	118.939	69.6655	99.5856	64.6657	121.546	172.203	67.1656	2.56385	Not all absent
102264_at	Slfn1	1232	730.337	955.687	794.938	830.733	580.662	1089.06	671.61	424.69	358.508	433.36	304.738	1026.87	429.025	2.3935	Not all absent
94515_at	Sqrdl	478.8	322.642	43.5693	134.799	305.796	189.885	422.912	430.615	187.107	54.0041	53.0259	159.561	312.769	120.067	2.60496	Not all absent
94010_g_at	Tceb1	196.6	164.584	283.099	133.383	188.251	55.039	289.152	188.312	83.6586	157.058	127.939	109.422	239.276	105.799	2.26161	Not all absent
94262_at	Thrap3	73.7	81.539	444.812	330.07	449.116	94.3255	1229.66	626.065	93.8536	101.468	157.983	387.755	549.322	125.918	4.36252	Not all absent
99324_at	Tmprss15	132.6	101.723	100.817	67.7533	60.4772	182.768	93.0509	24.934	24.9876	54.0041	62.7755	120.518	96.7363	43.8816	2.20449	Not all absent
160475_at	Yipf4	566.8	781.449	960.348	1100.03	672.169	492.694	935.917	704.99	232.185	276.957	413.761	753.009	783.808	322.973	2.42685	Not all absent

## Sheet: Legend
not all absent in No CD3
Average Controls (No CD3)/Average mutants (no CD3) >2.0
47 probesets out of 12488
Column	Column Name		Details
A	Probe Set Name		probe set from Affymetrix Mouse u74 Chip
B	Gene Symbol		Gene Symbol
C	Lck1_Mock		Signal for lhk108surv5_u74av2, Trim Mean Scaled to Baseline
D	Lck1_CD3		Signal for lhk109surv5_u74av2, Trim Mean Scaled to Baseline
E	Lck2_Mock		Signal for lhk110surv5_u74av2, Trim Mean Scaled to Baseline
F	Lck2_CD3		Signal for lhk111surv5_u74av2, Trim Mean Scaled to Baseline
G	Med23flox1_Mock		Signal for lhk112surv5_u74av2, Trim Mean Scaled to Baseline
H	Med23flox1_CD3		Signal for lhk113surv5_u74av2, Trim Mean Scaled to Baseline
I	Med23flox2_Mock		Signal for lhk114surv5_u74av2, Trim Mean Scaled to Baseline
J	Med23flox2_CD3		Signal for lhk115surv5_u74av2, Trim Mean Scaled to Baseline
K	Med23null1_Mock		Signal for lhk116surv5_u74av2, Trim Mean Scaled to Baseline
L	Med23null1_CD3		Signal for lhk117surv5_u74av2, Trim Mean Scaled to Baseline
M	Med23null2_Mock		Signal for lhk118surv5_u74av2, Trim Mean Scaled to Baseline
N	Med23null2_CD3		Signal for lhk119surv5_u74av2, Trim Mean Scaled to Baseline
O	AVE Controls No CD3 (Average)		Average of Columns C,E,G and I
P	AVE Mutants No CD3 (Average)		Average of Columns K and M
Q	( AVE Controls No CD3 (Average) / AVE Mutants No CD3 (Average) )		Column O/ Column P
R	All absent in No CD3		only probe sets with "NO" value were chosen
